# Supplementary material for: In-Host Emergence of Linezolid Resistance in a Complex Pattern of Toxic Shock Syndrome Toxin-1-Positive Methicillin-Resistant Staphylococcus aureus Colonization in Siblings with Cystic Fibrosis
Source: Toxins (Basel). 2021 Apr 28;13(5):317. doi: 10.3390/toxins13050317 (PMC8146457; doi:10.3390/toxins13050317)
Supplement: Supplementary file 1 [file toxins-13-00317-s001.zip › Supplementary Table 1.xlsx]

## Sheet: Table S1
Supplementary Table 1. Characteristics of the 17 Staphylococcus aureus sp. draft genome sequences*
Patient	Strain		Draft genome sequence characteristics					G2576T mutation in 23S rRNA gene
	Designation	Isolation date	Mean coverage	N50 (bp)	No. of contigs	Maximum contig length (bp)	Accession number	Mutated allele according to LRE Finder (%)
P1	1	2007	50.75	158.599	241	320.962	JAGPWI000000000	0
	2		49	165.021	247	289.382	JAGPWJ000000000	0
	3	2010	59.8	165.815	251	409,430	JAGPWK000000000	0
	4		67	143.458	245	385.232	JAGPWM000000000	0
	5	2012	90.4	243.331	210	348.225	JAGPWN000000000	0
	6	2014	95.1	171.585	218	342.467	JAGPWO000000000	0
	7	2015	101	189.382	219	320.987	JAGPWP000000000	0
	8	2016	64.1	184.165	225	279.469	JAGPWQ000000000	61.3
	9		62	176.196	203	297.933	JAGPWR000000000	62.6
P2	10	2007	54.1	90.174	256	312.566	JAGPWS000000000	0
	11	2012	79	165.768	224	348.261	JAGPWT000000000	0
	12		93.1	176.171	208	346.312	JAGPWU000000000	0
	13		63.7	243.142	199	347.172	JAGPWV000000000	0
	14		59	165.892	224	276.722	JAGPWW000000000	0
	15	2014	73	165.951	230	347,570	JAGPWX000000000	0
	16	2016	67.9	160.973	210	279.869	JAGPWY000000000	78.9
	17		67.3	190.372	208	297.933	JAGPWZ000000000	39.4
*BioProject ID: PRJNA721116.
